# Supplementary material for: Self-assembly Controls Self-cleavage of HHR from ASBVd (−): a Combined SANS and Modeling Study
Source: Sci Rep. 2016 Jul 26;6:30287. doi: 10.1038/srep30287 (PMC4960562; doi:10.1038/srep30287)
Supplement: Supplementary Methods [file srep30287-s2.zip]

Archive with 91 entries (84 files):
- IntaRNA_Supp/
- IntaRNA_Supp/hhr_dimer_10C/
- IntaRNA_Supp/hhr_dimer_10C/2779617.input
- IntaRNA_Supp/hhr_dimer_10C/2779617.result
- IntaRNA_Supp/hhr_dimer_10C/2779617.version
- IntaRNA_Supp/hhr_dimer_10C/binding_RNAs.fa
- IntaRNA_Supp/hhr_dimer_10C/input_query.fa
- IntaRNA_Supp/hhr_dimer_10C/input_target.fa
- IntaRNA_Supp/hhr_dimer_10C/intarna_pars.txt
- IntaRNA_Supp/hhr_dimer_10C/IntaRNA_result.csv
- IntaRNA_Supp/hhr_dimer_10C/intarna_websrv_table.csv
- IntaRNA_Supp/hhr_dimer_10C/intarna_websrv_table_truncated.csv
- IntaRNA_Supp/hhr_dimer_10C/predictions.csv
- IntaRNA_Supp/hhr_dimer_10C/predictions.intarna
- IntaRNA_Supp/hhr_dimer_10C/predictions.sorted.csv
- IntaRNA_Supp/hhr_dimer_10C/target_RNAs.fa
- IntaRNA_Supp/hhr_dimer_25C/
- IntaRNA_Supp/hhr_dimer_25C/9624974.input
- IntaRNA_Supp/hhr_dimer_25C/9624974.result
- IntaRNA_Supp/hhr_dimer_25C/9624974.version
- IntaRNA_Supp/hhr_dimer_25C/binding_RNAs.fa
- IntaRNA_Supp/hhr_dimer_25C/input_query.fa
- IntaRNA_Supp/hhr_dimer_25C/input_target.fa
- IntaRNA_Supp/hhr_dimer_25C/intarna_pars.txt
- IntaRNA_Supp/hhr_dimer_25C/IntaRNA_result.csv
- IntaRNA_Supp/hhr_dimer_25C/intarna_websrv_table.csv
- IntaRNA_Supp/hhr_dimer_25C/intarna_websrv_table_truncated.csv
- IntaRNA_Supp/hhr_dimer_25C/predictions.csv
- IntaRNA_Supp/hhr_dimer_25C/predictions.intarna
- IntaRNA_Supp/hhr_dimer_25C/predictions.sorted.csv
- IntaRNA_Supp/hhr_dimer_25C/target_RNAs.fa
- IntaRNA_Supp/hhr_dimer_45C/
- IntaRNA_Supp/hhr_dimer_45C/6642362.input
- IntaRNA_Supp/hhr_dimer_45C/6642362.result
- IntaRNA_Supp/hhr_dimer_45C/6642362.version
- IntaRNA_Supp/hhr_dimer_45C/binding_RNAs.fa
- IntaRNA_Supp/hhr_dimer_45C/input_query.fa
- IntaRNA_Supp/hhr_dimer_45C/input_target.fa
- IntaRNA_Supp/hhr_dimer_45C/intarna_pars.txt
- IntaRNA_Supp/hhr_dimer_45C/IntaRNA_result.csv
- IntaRNA_Supp/hhr_dimer_45C/intarna_websrv_table.csv
- IntaRNA_Supp/hhr_dimer_45C/intarna_websrv_table_truncated.csv
- IntaRNA_Supp/hhr_dimer_45C/predictions.csv
- IntaRNA_Supp/hhr_dimer_45C/predictions.intarna
- IntaRNA_Supp/hhr_dimer_45C/predictions.sorted.csv
- IntaRNA_Supp/hhr_dimer_45C/target_RNAs.fa
- IntaRNA_Supp/viroid_dimer_10C/
- IntaRNA_Supp/viroid_dimer_10C/6314657.input
- IntaRNA_Supp/viroid_dimer_10C/6314657.result
- IntaRNA_Supp/viroid_dimer_10C/6314657.version
- IntaRNA_Supp/viroid_dimer_10C/binding_RNAs.fa
- IntaRNA_Supp/viroid_dimer_10C/input_query.fa
- IntaRNA_Supp/viroid_dimer_10C/input_target.fa
- IntaRNA_Supp/viroid_dimer_10C/intarna_pars.txt
- IntaRNA_Supp/viroid_dimer_10C/IntaRNA_result.csv
- IntaRNA_Supp/viroid_dimer_10C/intarna_websrv_table.csv
- IntaRNA_Supp/viroid_dimer_10C/intarna_websrv_table_truncated.csv
- IntaRNA_Supp/viroid_dimer_10C/predictions.csv
- IntaRNA_Supp/viroid_dimer_10C/predictions.intarna
- IntaRNA_Supp/viroid_dimer_10C/predictions.sorted.csv
- IntaRNA_Supp/viroid_dimer_10C/target_RNAs.fa
- IntaRNA_Supp/viroid_dimer_25C/
- IntaRNA_Supp/viroid_dimer_25C/5875973.input
- IntaRNA_Supp/viroid_dimer_25C/5875973.result
- IntaRNA_Supp/viroid_dimer_25C/5875973.version
- IntaRNA_Supp/viroid_dimer_25C/binding_RNAs.fa
- IntaRNA_Supp/viroid_dimer_25C/input_query.fa
- IntaRNA_Supp/viroid_dimer_25C/input_target.fa
- IntaRNA_Supp/viroid_dimer_25C/intarna_pars.txt
- IntaRNA_Supp/viroid_dimer_25C/IntaRNA_result.csv
- IntaRNA_Supp/viroid_dimer_25C/intarna_websrv_table.csv
- IntaRNA_Supp/viroid_dimer_25C/intarna_websrv_table_truncated.csv
- IntaRNA_Supp/viroid_dimer_25C/predictions.csv
- IntaRNA_Supp/viroid_dimer_25C/predictions.intarna
- IntaRNA_Supp/viroid_dimer_25C/predictions.sorted.csv
- IntaRNA_Supp/viroid_dimer_25C/target_RNAs.fa
- IntaRNA_Supp/viroid_dimer_45C/
- IntaRNA_Supp/viroid_dimer_45C/7536173.input
- IntaRNA_Supp/viroid_dimer_45C/7536173.result
- IntaRNA_Supp/viroid_dimer_45C/7536173.version
- IntaRNA_Supp/viroid_dimer_45C/binding_RNAs.fa
- IntaRNA_Supp/viroid_dimer_45C/input_query.fa
- IntaRNA_Supp/viroid_dimer_45C/input_target.fa
- IntaRNA_Supp/viroid_dimer_45C/intarna_pars.txt
- IntaRNA_Supp/viroid_dimer_45C/IntaRNA_result.csv
- IntaRNA_Supp/viroid_dimer_45C/intarna_websrv_table.csv
- IntaRNA_Supp/viroid_dimer_45C/intarna_websrv_table_truncated.csv
- IntaRNA_Supp/viroid_dimer_45C/predictions.csv
- IntaRNA_Supp/viroid_dimer_45C/predictions.intarna
- IntaRNA_Supp/viroid_dimer_45C/predictions.sorted.csv
- IntaRNA_Supp/viroid_dimer_45C/target_RNAs.fa
