# Supplementary material for: Self-assembly Controls Self-cleavage of HHR from ASBVd (−): a Combined SANS and Modeling Study
Source: Sci Rep. 2016 Jul 26;6:30287. doi: 10.1038/srep30287 (PMC4960562; doi:10.1038/srep30287)
Supplement: Supplementary Methods [file srep30287-s2.zip › IntaRNA_Supp/hhr_dimer_10C/2779617.version]

#### VERSION INFORMATION ####
RNA web tools : 4.0.8
IntaRNA : 1.2.5 (wrapper 1.0.7.1) linking Vienna RNA package 1.8.4

#### WEBSERVER URL ####
http://rna.informatik.uni-freiburg.de

#### PLEASE CITE ####
+ CopraRNA and IntaRNA: predicting small RNA targets, networks and interaction domains; Patrick R. Wright, Jens Georg, Martin Mann, Dragos A. Sorescu, Andreas S. Richter, Steffen Lott, Robert Kleinkauf, Wolfgang R. Hess, and Rolf Backofen; Nucleic Acids Research, 2014, 42 (W1), W119-W123.
  @ http://www.bioinf.uni-freiburg.de//Subpages/publications.html?de#Wright_Georg_Mann-Copra_and_IntaR-NAR2014.abstract
+ IntaRNA: efficient prediction of bacterial sRNA targets incorporating target site accessibility and seed regions; Anke Busch, Andreas S. Richter, and Rolf Backofen; Bioinformatics, 24 no. 24 pp. 2849-56, 2008
  @ http://www.bioinf.uni-freiburg.de/Subpages/publications.html?de#Busch:Richter:Backofen:INTAR_effic_predi:2008.abstract
