# Supplementary material for: Self-assembly Controls Self-cleavage of HHR from ASBVd (−): a Combined SANS and Modeling Study
Source: Sci Rep. 2016 Jul 26;6:30287. doi: 10.1038/srep30287 (PMC4960562; doi:10.1038/srep30287)
Supplement: Supplementary Methods [file srep30287-s2.zip › IntaRNA_Supp/hhr_dimer_10C/input_target.fa]

>monomer2
gguucuucccaucuuucccugaagagacgaagcaagucgaaacucagagucggaaagucggaacagaccugguuucguc
