# Supplementary material for: Self-assembly Controls Self-cleavage of HHR from ASBVd (−): a Combined SANS and Modeling Study
Source: Sci Rep. 2016 Jul 26;6:30287. doi: 10.1038/srep30287 (PMC4960562; doi:10.1038/srep30287)
Supplement: Supplementary Methods [file srep30287-s2.zip › IntaRNA_Supp/hhr_dimer_10C/IntaRNA_result.csv]

target_name	target_region_len	target_hyb_len	target_start_pos	target_end_pos	target_seed_start_pos	target_seed_end_pos	target_ED	sRNA_name	sRNA_hyb_len	sRNA_start_pos	sRNA_end_pos	sRNA_seed_start_pos	sRNA_seed_end_pos	sRNA_ED	hybrid_energy	energy
monomer2	79	8	26	33	27	33	6.37324	monomer1	8	72	79	72	78	1.60221	-17.3	-9.29248
monomer2	79	8	72	79	73	79	1.60221	monomer1	8	26	33	26	32	6.37324	-17.3	-9.29248
monomer2	79	14	38	51	38	44	10.53290	monomer1	12	66	77	71	77	8.12608	-23.0	-4.34381
monomer2	79	9	53	61	55	61	1.43606	monomer1	8	69	76	69	75	6.01155	-9.6	-2.11252
