# Supplementary material for: Self-assembly Controls Self-cleavage of HHR from ASBVd (−): a Combined SANS and Modeling Study
Source: Sci Rep. 2016 Jul 26;6:30287. doi: 10.1038/srep30287 (PMC4960562; doi:10.1038/srep30287)
Supplement: Supplementary Methods [file srep30287-s2.zip › IntaRNA_Supp/hhr_dimer_10C/intarna_websrv_table.csv]

monomer2	79	8	26	33	27	33	6.37324	monomer1	8	72	79	72	78	1.60221	-17.3	-9.29248	_____________25_______34\n_____________|________|\n5'-GGU...GAAGA________AAGUC...GUC-3'\n______________GACGAAGC\n______________||||||:|\n______________CUGCUUUG\n___________3'-________GUCCA...UGG-5'\n______________|_______|\n______________79______71\n
monomer2	79	8	72	79	73	79	1.60221	monomer1	8	26	33	26	32	6.37324	-17.3	-9.29248	_____________71______79\n_____________|_______|\n5'-GGU...ACCUG________-3'\n______________GUUUCGUC\n______________|:||||||\n______________CGAAGCAG\n3'-CUG...CUGAA________AGAAG...UGG-5'\n_____________|________|\n_____________34_______25\n
monomer2	79	14	38	51	38	44	10.53290	monomer1	12	66	77	71	77	8.12608	-23.0	-4.34381	_____________37_____________52\n_____________|______________|\n5'-GGU...CAAGU_______C__A___GGAAA...GUC-3'\n______________CGAAACU_AG_GUC\n______________||||||:_||_|||\n______________GCUUUGG_UC_CAG\n_________3'-CU______________ACAAG...UGG-5'\n_____________|______________|\n_____________78_____________65\n
monomer2	79	9	53	61	55	61	1.43606	monomer1	8	69	76	69	75	6.01155	-9.6	-2.11252	_____________52________62\n_____________|_________|\n5'-GGU...AGUCG_A_______AACAG...GUC-3'\n______________G_AAGUCGG\n______________|_||::|:|\n______________C_UUUGGUC\n________3'-CUG_________CAGAC...UGG-5'\n_____________|_________|\n_____________77________68\n
