# Supplementary material for: Self-assembly Controls Self-cleavage of HHR from ASBVd (−): a Combined SANS and Modeling Study
Source: Sci Rep. 2016 Jul 26;6:30287. doi: 10.1038/srep30287 (PMC4960562; doi:10.1038/srep30287)
Supplement: Supplementary Methods [file srep30287-s2.zip › IntaRNA_Supp/hhr_dimer_25C/IntaRNA_result.csv]

target_name	target_region_len	target_hyb_len	target_start_pos	target_end_pos	target_seed_start_pos	target_seed_end_pos	target_ED	sRNA_name	sRNA_hyb_len	sRNA_start_pos	sRNA_end_pos	sRNA_seed_start_pos	sRNA_seed_end_pos	sRNA_ED	hybrid_energy	energy
monomer2	79	8	26	33	27	33	4.96125	monomer1	8	72	79	72	78	0.34789	-13.8	-8.47661
monomer2	79	8	72	79	73	79	0.34789	monomer1	8	26	33	26	32	4.96125	-13.8	-8.47661
monomer2	79	7	38	44	38	44	5.10944	monomer1	7	71	77	71	77	0.34926	-9.3	-3.84222
monomer2	79	9	53	61	55	61	1.05200	monomer1	8	69	76	69	75	4.21911	-5.5	-0.18874
