# Supplementary material for: Self-assembly Controls Self-cleavage of HHR from ASBVd (−): a Combined SANS and Modeling Study
Source: Sci Rep. 2016 Jul 26;6:30287. doi: 10.1038/srep30287 (PMC4960562; doi:10.1038/srep30287)
Supplement: Supplementary Methods [file srep30287-s2.zip › IntaRNA_Supp/hhr_dimer_25C/intarna_websrv_table.csv]

monomer2	79	8	26	33	27	33	4.96125	monomer1	8	72	79	72	78	0.34789	-13.8	-8.47661	_____________25_______34\n_____________|________|\n5'-GGU...GAAGA________AAGUC...GUC-3'\n______________GACGAAGC\n______________||||||:|\n______________CUGCUUUG\n___________3'-________GUCCA...UGG-5'\n______________|_______|\n______________79______71\n
monomer2	79	8	72	79	73	79	0.34789	monomer1	8	26	33	26	32	4.96125	-13.8	-8.47661	_____________71______79\n_____________|_______|\n5'-GGU...ACCUG________-3'\n______________GUUUCGUC\n______________|:||||||\n______________CGAAGCAG\n3'-CUG...CUGAA________AGAAG...UGG-5'\n_____________|________|\n_____________34_______25\n
monomer2	79	7	38	44	38	44	5.10944	monomer1	7	71	77	71	77	0.34926	-9.3	-3.84222	_____________37______45\n_____________|_______|\n5'-GGU...CAAGU_______CAGAG...GUC-3'\n______________CGAAACU\n______________||||||:\n______________GCUUUGG\n_________3'-CU_______UCCAG...UGG-5'\n_____________|_______|\n_____________78______70\n
monomer2	79	9	53	61	55	61	1.05200	monomer1	8	69	76	69	75	4.21911	-5.5	-0.18874	_____________52________62\n_____________|_________|\n5'-GGU...AGUCG_A_______AACAG...GUC-3'\n______________G_AAGUCGG\n______________|_||::|:|\n______________C_UUUGGUC\n________3'-CUG_________CAGAC...UGG-5'\n_____________|_________|\n_____________77________68\n
