# Supplementary material for: Self-assembly Controls Self-cleavage of HHR from ASBVd (−): a Combined SANS and Modeling Study
Source: Sci Rep. 2016 Jul 26;6:30287. doi: 10.1038/srep30287 (PMC4960562; doi:10.1038/srep30287)
Supplement: Supplementary Methods [file srep30287-s2.zip › IntaRNA_Supp/hhr_dimer_25C/predictions.intarna]

-------------------------
INPUT 
-------------------------
number of base pairs in seed  : 7
max. number of unpaired bases in the seed region of seq. 1    : 0
max. number of unpaired bases in the seed region of seq. 2    : 0
max. number of unpaired bases in the seed region of both seq's: 0
RNAup used                                                    : true
RNAplfold used                                                : true
sliding window size                                           : 79
max. length of unpaired region                                : 79
max. distance of two paired bases                             : 79
weight for ED values of target RNA in energy                  : 1
weight for ED values of binding RNA in energy                 : 1
temperature                                                   : 25 Celsius
max. number of subopt. results                                : 5
Heuristic for hybridization end used                          : true

-------------------------
OUTPUT 
-------------------------
>monomer2
GGUUCUUCCCAUCUUUCCCUGAAGAGACGAAGCAAGUCGAAACUCAGAGUCGGAAAGUCGGAACAGACCUGGUUUCGUC
>monomer1
GGUUCUUCCCAUCUUUCCCUGAAGAGACGAAGCAAGUCGAAACUCAGAGUCGGAAAGUCGGAACAGACCUGGUUUCGUC

5'-GGUUCUUCCCAUCUUUCCCUGAAGA        AAGUCGAAACUCAGAGUCGGAAAGUCGGAACAGACCUGGUUUCGUC-3'
                            GACGAAGC
                            CUGCUUUG
                         3'-        GUCCAGACAAGGCUGAAAGGCUGAGACUCAAAGCUGAACGAAGCAGAGAAGUCCCUUUCUACCCUUCUUGG-5'

positions(target)     : 26 -- 33
positions seed(target): 27 -- 33
positions with dangle(target): 26 -- 34
positions(ncRNA)      : 72 -- 79
positions seed(ncRNA) : 72 -- 78
positions with dangle(ncRNA): 71 -- 79
ED target need: 4.96125 kcal/mol
ED ncRNA  need: 0.347893 kcal/mol
hybrid energy : -13.7857 kcal/mol

energy: -8.47661 kcal/mol

5'-GGUUCUUCCCAUCUUUCCCUGAAGAGACGAAGCAAGUCGAAACUCAGAGUCGGAAAGUCGGAACAGACCUG        -3'
                                                                          GUUUCGUC
                                                                          CGAAGCAG
                         3'-CUGCUUUGGUCCAGACAAGGCUGAAAGGCUGAGACUCAAAGCUGAA        AGAAGUCCCUUUCUACCCUUCUUGG-5'

positions(target)     : 72 -- 79
positions seed(target): 73 -- 79
positions with dangle(target): 71 -- 79
positions(ncRNA)      : 26 -- 33
positions seed(ncRNA) : 26 -- 32
positions with dangle(ncRNA): 26 -- 34
ED target need: 0.347893 kcal/mol
ED ncRNA  need: 4.96125 kcal/mol
hybrid energy : -13.7857 kcal/mol

energy: -8.47661 kcal/mol

5'-GGUUCUUCCCAUCUUUCCCUGAAGAGACGAAGCAAGU       CAGAGUCGGAAAGUCGGAACAGACCUGGUUUCGUC-3'
                                        CGAAACU
                                        GCUUUGG
                                   3'-CU       UCCAGACAAGGCUGAAAGGCUGAGACUCAAAGCUGAACGAAGCAGAGAAGUCCCUUUCUACCCUUCUUGG-5'

positions(target)     : 38 -- 44
positions seed(target): 38 -- 44
positions with dangle(target): 37 -- 44
positions(ncRNA)      : 71 -- 77
positions seed(ncRNA) : 71 -- 77
positions with dangle(ncRNA): 70 -- 78
ED target need: 5.10944 kcal/mol
ED ncRNA  need: 0.349262 kcal/mol
hybrid energy : -9.30092 kcal/mol

energy: -3.84222 kcal/mol

5'-GGUUCUUCCCAUCUUUCCCUGAAGAGACGAAGCAAGUCGAAACUCAGAGUCG A       AACAGACCUGGUUUCGUC-3'
                                                       G AAGUCGG
                                                       C UUUGGUC
                                                 3'-CUG         CAGACAAGGCUGAAAGGCUGAGACUCAAAGCUGAACGAAGCAGAGAAGUCCCUUUCUACCCUUCUUGG-5'

positions(target)     : 53 -- 61
positions seed(target): 55 -- 61
positions with dangle(target): 53 -- 62
positions(ncRNA)      : 69 -- 76
positions seed(ncRNA) : 69 -- 75
positions with dangle(ncRNA): 69 -- 77
ED target need: 1.052 kcal/mol
ED ncRNA  need: 4.21911 kcal/mol
hybrid energy : -5.45986 kcal/mol

energy: -0.188743 kcal/mol
