# Supplementary material for: Self-assembly Controls Self-cleavage of HHR from ASBVd (−): a Combined SANS and Modeling Study
Source: Sci Rep. 2016 Jul 26;6:30287. doi: 10.1038/srep30287 (PMC4960562; doi:10.1038/srep30287)
Supplement: Supplementary Methods [file srep30287-s2.zip › IntaRNA_Supp/hhr_dimer_45C/IntaRNA_result.csv]

target_name	target_region_len	target_hyb_len	target_start_pos	target_end_pos	target_seed_start_pos	target_seed_end_pos	target_ED	sRNA_name	sRNA_hyb_len	sRNA_start_pos	sRNA_end_pos	sRNA_seed_start_pos	sRNA_seed_end_pos	sRNA_ED	hybrid_energy	energy
monomer2	79	8	26	33	27	33	3.26651	monomer1	8	72	79	72	78	0.21566	-9.3	-5.77931
monomer2	79	8	72	79	73	79	0.21566	monomer1	8	26	33	26	32	3.26651	-9.3	-5.77931
monomer2	79	9	36	44	38	44	3.95017	monomer1	9	71	79	71	77	0.22249	-6.1	-1.91958
