# Supplementary material for: Self-assembly Controls Self-cleavage of HHR from ASBVd (−): a Combined SANS and Modeling Study
Source: Sci Rep. 2016 Jul 26;6:30287. doi: 10.1038/srep30287 (PMC4960562; doi:10.1038/srep30287)
Supplement: Supplementary Methods [file srep30287-s2.zip › IntaRNA_Supp/hhr_dimer_45C/intarna_websrv_table.csv]

monomer2	79	8	26	33	27	33	3.26651	monomer1	8	72	79	72	78	0.21566	-9.3	-5.77931	_____________25_______34\n_____________|________|\n5'-GGU...GAAGA________AAGUC...GUC-3'\n______________GACGAAGC\n______________||||||:|\n______________CUGCUUUG\n___________3'-________GUCCA...UGG-5'\n______________|_______|\n______________79______71\n
monomer2	79	8	72	79	73	79	0.21566	monomer1	8	26	33	26	32	3.26651	-9.3	-5.77931	_____________71______79\n_____________|_______|\n5'-GGU...ACCUG________-3'\n______________GUUUCGUC\n______________|:||||||\n______________CGAAGCAG\n3'-CUG...CUGAA________AGAAG...UGG-5'\n_____________|________|\n_____________34_______25\n
monomer2	79	9	36	44	38	44	3.95017	monomer1	9	71	79	71	77	0.22249	-6.1	-1.91958	_____________35________45\n_____________|_________|\n5'-GGU...AGCAA_U_______CAGAG...GUC-3'\n______________G_CGAAACU\n______________|_||||||:\n______________C_GCUUUGG\n___________3'-_U_______UCCAG...UGG-5'\n______________|________|\n______________79_______70\n
