# Supplementary material for: Self-assembly Controls Self-cleavage of HHR from ASBVd (−): a Combined SANS and Modeling Study
Source: Sci Rep. 2016 Jul 26;6:30287. doi: 10.1038/srep30287 (PMC4960562; doi:10.1038/srep30287)
Supplement: Supplementary Methods [file srep30287-s2.zip › IntaRNA_Supp/viroid_dimer_10C/6314657.input]

#CallingServerVersion	4.0.8
#CallingToolVersion	1.2.5 (wrapper 1.0.7.1) linking Vienna RNA package 1.8.4
querysequences	input_query.fa
targetsequences	input_target.fa
enrgthr	0.0
subopres	5
bpinseed	7
unpairseedboth	0
seedncrna
temp	10.0
windowsize	150
maxbpdist	150
ncbiacc
allreplicons	1
region	5utr
ntupstream	75
ntdownstream	75
