# Supplementary material for: Self-assembly Controls Self-cleavage of HHR from ASBVd (−): a Combined SANS and Modeling Study
Source: Sci Rep. 2016 Jul 26;6:30287. doi: 10.1038/srep30287 (PMC4960562; doi:10.1038/srep30287)
Supplement: Supplementary Methods [file srep30287-s2.zip › IntaRNA_Supp/viroid_dimer_10C/IntaRNA_result.csv]

target_name	target_region_len	target_hyb_len	target_start_pos	target_end_pos	target_seed_start_pos	target_seed_end_pos	target_ED	sRNA_name	sRNA_hyb_len	sRNA_start_pos	sRNA_end_pos	sRNA_seed_start_pos	sRNA_seed_end_pos	sRNA_ED	hybrid_energy	energy
monomer2	249	7	136	142	136	142	2.76259	monomer1	7	241	247	241	247	2.75427	-14.9	-9.34593
monomer2	249	13	209	221	215	221	4.99193	monomer1	12	1	12	1	7	9.44712	-21.9	-7.46664
monomer2	249	8	107	114	108	114	4.67507	monomer1	8	238	245	238	244	3.22770	-14.3	-6.43549
monomer2	249	12	155	166	160	166	6.79917	monomer1	12	155	166	155	161	7.21968	-20.3	-6.32946
monomer2	249	8	41	48	41	47	2.63329	monomer1	9	17	25	19	25	9.81553	-16.4	-3.96332
monomer2	249	8	196	203	197	203	7.72124	monomer1	8	196	203	196	202	6.70924	-17.8	-3.32050
