# Supplementary material for: Self-assembly Controls Self-cleavage of HHR from ASBVd (−): a Combined SANS and Modeling Study
Source: Sci Rep. 2016 Jul 26;6:30287. doi: 10.1038/srep30287 (PMC4960562; doi:10.1038/srep30287)
Supplement: Supplementary Methods [file srep30287-s2.zip › IntaRNA_Supp/viroid_dimer_10C/intarna_websrv_table.csv]

monomer2	249	7	136	142	136	142	2.76259	monomer1	7	241	247	241	247	2.75427	-14.9	-9.34593	_____________135_____143\n_____________|_______|\n5'-GGA...UAUCC_______UUGUU...AUC-3'\n______________UCACUUC\n______________|||||||\n______________AGUGAAG\n_________3'-CU_______CAGAG...AGG-5'\n_____________|_______|\n_____________248_____240\n
monomer2	249	13	209	221	215	221	4.99193	monomer1	12	1	12	1	7	9.44712	-21.9	-7.46664	_____________208___________222\n_____________|_____________|\n5'-GGA...ACUCA_____G_______CAUCU...AUC-3'\n______________UCAGU_UUCUUCC\n______________|||:|_:||||||\n______________AGUUA_GAGAAGG\n3'-CUA...GCAGA_____________-5'\n_____________|____________|\n_____________13___________1\n
monomer2	249	8	107	114	108	114	4.67507	monomer1	8	238	245	238	244	3.22770	-14.3	-6.43549	_____________106______115\n_____________|________|\n5'-GGA...ACCUG________AAACA...AUC-3'\n______________GUUUCGUC\n______________::||||||\n______________UGAAGCAG\n_______3'-CUAG________AGAAG...AGG-5'\n_____________|________|\n_____________246______237\n
monomer2	249	12	155	166	160	166	6.79917	monomer1	12	155	166	155	161	7.21968	-20.3	-6.32946	_____________154__________167\n_____________|____________|\n5'-GGA...AAUAA____________AAAAA...AUC-3'\n______________ACAAGAUUUUGU\n______________||||:||:||||\n______________UGUUUUAGAACA\n3'-CUA...AAAAA____________AAUAA...AGG-5'\n_____________|____________|\n_____________167__________154\n
monomer2	249	8	41	48	41	47	2.63329	monomer1	9	17	25	19	25	9.81553	-16.4	-3.96332	_____________40________49\n_____________|_________|\n5'-GGA...AUAAA_________ACGAC...AUC-3'\n______________AGUUCAC_C\n______________|||||||_|\n______________UCAAGUG_G\n3'-CUA...UUUAA_______A_CAGAA...AGG-5'\n_____________|_________|\n_____________26________16\n
monomer2	249	8	196	203	197	203	7.72124	monomer1	8	196	203	196	202	6.70924	-17.8	-3.32050	_____________195______204\n_____________|________|\n5'-GGA...UAAAC________ACUCA...AUC-3'\n______________CUUGCGAG\n______________||:||:||\n______________GAGCGUUC\n3'-CUA...ACUCA________CAAAU...AGG-5'\n_____________|________|\n_____________204______195\n
