# Supplementary material for: Self-assembly Controls Self-cleavage of HHR from ASBVd (−): a Combined SANS and Modeling Study
Source: Sci Rep. 2016 Jul 26;6:30287. doi: 10.1038/srep30287 (PMC4960562; doi:10.1038/srep30287)
Supplement: Supplementary Methods [file srep30287-s2.zip › IntaRNA_Supp/viroid_dimer_10C/predictions.intarna]

-------------------------
INPUT 
-------------------------
number of base pairs in seed  : 7
max. number of unpaired bases in the seed region of seq. 1    : 0
max. number of unpaired bases in the seed region of seq. 2    : 0
max. number of unpaired bases in the seed region of both seq's: 0
RNAup used                                                    : true
RNAplfold used                                                : true
sliding window size                                           : 150
max. length of unpaired region                                : 150
max. distance of two paired bases                             : 150
weight for ED values of target RNA in energy                  : 1
weight for ED values of binding RNA in energy                 : 1
temperature                                                   : 10 Celsius
max. number of subopt. results                                : 5
Heuristic for hybridization end used                          : true

-------------------------
OUTPUT 
-------------------------
>monomer2
GGAAGAGAUUGAAGACGAGUGAACUAAUUUUUUUAAUAAAAGUUCACCACGACUCCUCCUUCUCUCACAAGUCGAAACUCAGAGUCGGAAAGUCGGAACAGACCUGGUUUCGUCAAACAAAGUUUAAUCAUAUCCUCACUUCUUGUUCUAAUAAACAAGAUUUUGUAAAAAAACAAUGAAGAUAGAGGAAUAAACCUUGCGAGACUCAUCAGUGUUCUUCCCAUCUUUCCCUGAAGAGACGAAGUGAUC
>monomer1
GGAAGAGAUUGAAGACGAGUGAACUAAUUUUUUUAAUAAAAGUUCACCACGACUCCUCCUUCUCUCACAAGUCGAAACUCAGAGUCGGAAAGUCGGAACAGACCUGGUUUCGUCAAACAAAGUUUAAUCAUAUCCUCACUUCUUGUUCUAAUAAACAAGAUUUUGUAAAAAAACAAUGAAGAUAGAGGAAUAAACCUUGCGAGACUCAUCAGUGUUCUUCCCAUCUUUCCCUGAAGAGACGAAGUGAUC

5'-GGAAGAGAUUGAAGACGAGUGAACUAAUUUUUUUAAUAAAAGUUCACCACGACUCCUCCUUCUCUCACAAGUCGAAACUCAGAGUCGGAAAGUCGGAACAGACCUGGUUUCGUCAAACAAAGUUUAAUCAUAUCC       UUGUUCUAAUAAACAAGAUUUUGUAAAAAAACAAUGAAGAUAGAGGAAUAAACCUUGCGAGACUCAUCAGUGUUCUUCCCAUCUUUCCCUGAAGAGACGAAGUGAUC-3'
                                                                                                                                          UCACUUC
                                                                                                                                          AGUGAAG
                                                                                                                                     3'-CU       CAGAGAAGUCCCUUUCUACCCUUCUUGUGACUACUCAGAGCGUUCCAAAUAAGGAGAUAGAAGUAACAAAAAAAUGUUUUAGAACAAAUAAUCUUGUUCUUCACUCCUAUACUAAUUUGAAACAAACUGCUUUGGUCCAGACAAGGCUGAAAGGCUGAGACUCAAAGCUGAACACUCUCUUCCUCCUCAGCACCACUUGAAAAUAAUUUUUUUAAUCAAGUGAGCAGAAGUUAGAGAAGG-5'

positions(target)     : 136 -- 142
positions seed(target): 136 -- 142
positions with dangle(target): 136 -- 143
positions(ncRNA)      : 241 -- 247
positions seed(ncRNA) : 241 -- 247
positions with dangle(ncRNA): 241 -- 248
ED target need: 2.76259 kcal/mol
ED ncRNA  need: 2.75427 kcal/mol
hybrid energy : -14.8628 kcal/mol

energy: -9.34593 kcal/mol

                             5'-GGAAGAGAUUGAAGACGAGUGAACUAAUUUUUUUAAUAAAAGUUCACCACGACUCCUCCUUCUCUCACAAGUCGAAACUCAGAGUCGGAAAGUCGGAACAGACCUGGUUUCGUCAAACAAAGUUUAAUCAUAUCCUCACUUCUUGUUCUAAUAAACAAGAUUUUGUAAAAAAACAAUGAAGAUAGAGGAAUAAACCUUGCGAGACUCA     G       CAUCUUUCCCUGAAGAGACGAAGUGAUC-3'
                                                                                                                                                                                                                                                UCAGU UUCUUCC
                                                                                                                                                                                                                                                AGUUA GAGAAGG
3'-CUAGUGAAGCAGAGAAGUCCCUUUCUACCCUUCUUGUGACUACUCAGAGCGUUCCAAAUAAGGAGAUAGAAGUAACAAAAAAAUGUUUUAGAACAAAUAAUCUUGUUCUUCACUCCUAUACUAAUUUGAAACAAACUGCUUUGGUCCAGACAAGGCUGAAAGGCUGAGACUCAAAGCUGAACACUCUCUUCCUCCUCAGCACCACUUGAAAAUAAUUUUUUUAAUCAAGUGAGCAGA             -5'

positions(target)     : 209 -- 221
positions seed(target): 215 -- 221
positions with dangle(target): 208 -- 222
positions(ncRNA)      : 1 -- 12
positions seed(ncRNA) : 1 -- 7
positions with dangle(ncRNA): 1 -- 13
ED target need: 4.99193 kcal/mol
ED ncRNA  need: 9.44712 kcal/mol
hybrid energy : -21.9057 kcal/mol

energy: -7.46664 kcal/mol

5'-GGAAGAGAUUGAAGACGAGUGAACUAAUUUUUUUAAUAAAAGUUCACCACGACUCCUCCUUCUCUCACAAGUCGAAACUCAGAGUCGGAAAGUCGGAACAGACCUG        AAACAAAGUUUAAUCAUAUCCUCACUUCUUGUUCUAAUAAACAAGAUUUUGUAAAAAAACAAUGAAGAUAGAGGAAUAAACCUUGCGAGACUCAUCAGUGUUCUUCCCAUCUUUCCCUGAAGAGACGAAGUGAUC-3'
                                                                                                             GUUUCGUC
                                                                                                             UGAAGCAG
                                                                                                      3'-CUAG        AGAAGUCCCUUUCUACCCUUCUUGUGACUACUCAGAGCGUUCCAAAUAAGGAGAUAGAAGUAACAAAAAAAUGUUUUAGAACAAAUAAUCUUGUUCUUCACUCCUAUACUAAUUUGAAACAAACUGCUUUGGUCCAGACAAGGCUGAAAGGCUGAGACUCAAAGCUGAACACUCUCUUCCUCCUCAGCACCACUUGAAAAUAAUUUUUUUAAUCAAGUGAGCAGAAGUUAGAGAAGG-5'

positions(target)     : 107 -- 114
positions seed(target): 108 -- 114
positions with dangle(target): 107 -- 115
positions(ncRNA)      : 238 -- 245
positions seed(ncRNA) : 238 -- 244
positions with dangle(ncRNA): 238 -- 246
ED target need: 4.67507 kcal/mol
ED ncRNA  need: 3.2277 kcal/mol
hybrid energy : -14.3383 kcal/mol

energy: -6.43549 kcal/mol

5'-GGAAGAGAUUGAAGACGAGUGAACUAAUUUUUUUAAUAAAAGUUCACCACGACUCCUCCUUCUCUCACAAGUCGAAACUCAGAGUCGGAAAGUCGGAACAGACCUGGUUUCGUCAAACAAAGUUUAAUCAUAUCCUCACUUCUUGUUCUAAUAA            AAAAAAACAAUGAAGAUAGAGGAAUAAACCUUGCGAGACUCAUCAGUGUUCUUCCCAUCUUUCCCUGAAGAGACGAAGUGAUC-3'
                                                                                                                                                             ACAAGAUUUUGU
                                                                                                                                                             UGUUUUAGAACA
                                                                       3'-CUAGUGAAGCAGAGAAGUCCCUUUCUACCCUUCUUGUGACUACUCAGAGCGUUCCAAAUAAGGAGAUAGAAGUAACAAAAAAA            AAUAAUCUUGUUCUUCACUCCUAUACUAAUUUGAAACAAACUGCUUUGGUCCAGACAAGGCUGAAAGGCUGAGACUCAAAGCUGAACACUCUCUUCCUCCUCAGCACCACUUGAAAAUAAUUUUUUUAAUCAAGUGAGCAGAAGUUAGAGAAGG-5'

positions(target)     : 155 -- 166
positions seed(target): 160 -- 166
positions with dangle(target): 154 -- 167
positions(ncRNA)      : 155 -- 166
positions seed(ncRNA) : 155 -- 161
positions with dangle(ncRNA): 154 -- 167
ED target need: 6.79917 kcal/mol
ED ncRNA  need: 7.21968 kcal/mol
hybrid energy : -20.3483 kcal/mol

energy: -6.32946 kcal/mol

                                                                                                                                                                                        5'-GGAAGAGAUUGAAGACGAGUGAACUAAUUUUUUUAAUAAA         ACGACUCCUCCUUCUCUCACAAGUCGAAACUCAGAGUCGGAAAGUCGGAACAGACCUGGUUUCGUCAAACAAAGUUUAAUCAUAUCCUCACUUCUUGUUCUAAUAAACAAGAUUUUGUAAAAAAACAAUGAAGAUAGAGGAAUAAACCUUGCGAGACUCAUCAGUGUUCUUCCCAUCUUUCCCUGAAGAGACGAAGUGAUC-3'
                                                                                                                                                                                                                                   AGUUCAC C
                                                                                                                                                                                                                                   UCAAGUG G
3'-CUAGUGAAGCAGAGAAGUCCCUUUCUACCCUUCUUGUGACUACUCAGAGCGUUCCAAAUAAGGAGAUAGAAGUAACAAAAAAAUGUUUUAGAACAAAUAAUCUUGUUCUUCACUCCUAUACUAAUUUGAAACAAACUGCUUUGGUCCAGACAAGGCUGAAAGGCUGAGACUCAAAGCUGAACACUCUCUUCCUCCUCAGCACCACUUGAAAAUAAUUUUUUUAA       A CAGAAGUUAGAGAAGG-5'

positions(target)     : 41 -- 48
positions seed(target): 41 -- 47
positions with dangle(target): 40 -- 49
positions(ncRNA)      : 17 -- 25
positions seed(ncRNA) : 19 -- 25
positions with dangle(ncRNA): 17 -- 26
ED target need: 2.63329 kcal/mol
ED ncRNA  need: 9.81553 kcal/mol
hybrid energy : -16.4121 kcal/mol

energy: -3.96332 kcal/mol

5'-GGAAGAGAUUGAAGACGAGUGAACUAAUUUUUUUAAUAAAAGUUCACCACGACUCCUCCUUCUCUCACAAGUCGAAACUCAGAGUCGGAAAGUCGGAACAGACCUGGUUUCGUCAAACAAAGUUUAAUCAUAUCCUCACUUCUUGUUCUAAUAAACAAGAUUUUGUAAAAAAACAAUGAAGAUAGAGGAAUAAAC        ACUCAUCAGUGUUCUUCCCAUCUUUCCCUGAAGAGACGAAGUGAUC-3'
                                                                                                                                                                                                      CUUGCGAG
                                                                                                                                                                                                      GAGCGUUC
                                                                                                                                                     3'-CUAGUGAAGCAGAGAAGUCCCUUUCUACCCUUCUUGUGACUACUCA        CAAAUAAGGAGAUAGAAGUAACAAAAAAAUGUUUUAGAACAAAUAAUCUUGUUCUUCACUCCUAUACUAAUUUGAAACAAACUGCUUUGGUCCAGACAAGGCUGAAAGGCUGAGACUCAAAGCUGAACACUCUCUUCCUCCUCAGCACCACUUGAAAAUAAUUUUUUUAAUCAAGUGAGCAGAAGUUAGAGAAGG-5'

positions(target)     : 196 -- 203
positions seed(target): 197 -- 203
positions with dangle(target): 196 -- 204
positions(ncRNA)      : 196 -- 203
positions seed(ncRNA) : 196 -- 202
positions with dangle(ncRNA): 196 -- 204
ED target need: 7.72124 kcal/mol
ED ncRNA  need: 6.70924 kcal/mol
hybrid energy : -17.751 kcal/mol

energy: -3.3205 kcal/mol
