# Supplementary material for: Self-assembly Controls Self-cleavage of HHR from ASBVd (−): a Combined SANS and Modeling Study
Source: Sci Rep. 2016 Jul 26;6:30287. doi: 10.1038/srep30287 (PMC4960562; doi:10.1038/srep30287)
Supplement: Supplementary Methods [file srep30287-s2.zip › IntaRNA_Supp/viroid_dimer_25C/IntaRNA_result.csv]

target_name	target_region_len	target_hyb_len	target_start_pos	target_end_pos	target_seed_start_pos	target_seed_end_pos	target_ED	sRNA_name	sRNA_hyb_len	sRNA_start_pos	sRNA_end_pos	sRNA_seed_start_pos	sRNA_seed_end_pos	sRNA_ED	hybrid_energy	energy
monomer2	249	7	136	142	136	142	2.68466	monomer1	7	241	247	241	247	1.81595	-11.8	-7.27174
monomer2	249	13	209	221	215	221	3.55875	monomer1	12	1	12	1	7	6.42555	-17.0	-6.97379
monomer2	249	12	155	166	160	166	5.76947	monomer1	12	155	166	155	161	6.36718	-15.8	-3.68482
monomer2	249	7	108	114	108	114	3.72051	monomer1	7	238	244	238	244	3.83831	-11.1	-3.57812
monomer2	249	8	196	203	197	203	5.81132	monomer1	8	196	203	196	202	4.90444	-14.1	-3.34023
monomer2	249	8	28	35	29	35	1.28325	monomer1	8	166	173	166	172	1.47519	-4.6	-1.88384
