# Supplementary material for: Self-assembly Controls Self-cleavage of HHR from ASBVd (−): a Combined SANS and Modeling Study
Source: Sci Rep. 2016 Jul 26;6:30287. doi: 10.1038/srep30287 (PMC4960562; doi:10.1038/srep30287)
Supplement: Supplementary Methods [file srep30287-s2.zip › IntaRNA_Supp/viroid_dimer_25C/intarna_websrv_table.csv]

monomer2	249	7	136	142	136	142	2.68466	monomer1	7	241	247	241	247	1.81595	-11.8	-7.27174	_____________135_____143\n_____________|_______|\n5'-GGA...UAUCC_______UUGUU...AUC-3'\n______________UCACUUC\n______________|||||||\n______________AGUGAAG\n_________3'-CU_______CAGAG...AGG-5'\n_____________|_______|\n_____________248_____240\n
monomer2	249	13	209	221	215	221	3.55875	monomer1	12	1	12	1	7	6.42555	-17.0	-6.97379	_____________208___________222\n_____________|_____________|\n5'-GGA...ACUCA_____G_______CAUCU...AUC-3'\n______________UCAGU_UUCUUCC\n______________|||:|_:||||||\n______________AGUUA_GAGAAGG\n3'-CUA...GCAGA_____________-5'\n_____________|____________|\n_____________13___________1\n
monomer2	249	12	155	166	160	166	5.76947	monomer1	12	155	166	155	161	6.36718	-15.8	-3.68482	_____________154__________167\n_____________|____________|\n5'-GGA...AAUAA____________AAAAA...AUC-3'\n______________ACAAGAUUUUGU\n______________||||:||:||||\n______________UGUUUUAGAACA\n3'-CUA...AAAAA____________AAUAA...AGG-5'\n_____________|____________|\n_____________167__________154\n
monomer2	249	7	108	114	108	114	3.72051	monomer1	7	238	244	238	244	3.83831	-11.1	-3.57812	_____________107_____115\n_____________|_______|\n5'-GGA...CCUGG_______AAACA...AUC-3'\n______________UUUCGUC\n______________:||||||\n______________GAAGCAG\n______3'-CUAGU_______AGAAG...AGG-5'\n_____________|_______|\n_____________245_____237\n
monomer2	249	8	196	203	197	203	5.81132	monomer1	8	196	203	196	202	4.90444	-14.1	-3.34023	_____________195______204\n_____________|________|\n5'-GGA...UAAAC________ACUCA...AUC-3'\n______________CUUGCGAG\n______________||:||:||\n______________GAGCGUUC\n3'-CUA...ACUCA________CAAAU...AGG-5'\n_____________|________|\n_____________204______195\n
monomer2	249	8	28	35	29	35	1.28325	monomer1	8	166	173	166	172	1.47519	-4.6	-1.88384	_____________27_______36\n_____________|________|\n5'-GGA...ACUAA________AUAAA...AUC-3'\n______________UUUUUUUA\n______________||||||||\n______________AAAAAAAU\n3'-CUA...GUAAC________GUUUU...AGG-5'\n_____________|________|\n_____________174______165\n
