# Supplementary material for: Self-assembly Controls Self-cleavage of HHR from ASBVd (−): a Combined SANS and Modeling Study
Source: Sci Rep. 2016 Jul 26;6:30287. doi: 10.1038/srep30287 (PMC4960562; doi:10.1038/srep30287)
Supplement: Supplementary Methods [file srep30287-s2.zip › IntaRNA_Supp/viroid_dimer_25C/predictions.intarna]

-------------------------
INPUT 
-------------------------
number of base pairs in seed  : 7
max. number of unpaired bases in the seed region of seq. 1    : 0
max. number of unpaired bases in the seed region of seq. 2    : 0
max. number of unpaired bases in the seed region of both seq's: 0
RNAup used                                                    : true
RNAplfold used                                                : true
sliding window size                                           : 150
max. length of unpaired region                                : 150
max. distance of two paired bases                             : 150
weight for ED values of target RNA in energy                  : 1
weight for ED values of binding RNA in energy                 : 1
temperature                                                   : 25 Celsius
max. number of subopt. results                                : 5
Heuristic for hybridization end used                          : true

-------------------------
OUTPUT 
-------------------------
>monomer2
GGAAGAGAUUGAAGACGAGUGAACUAAUUUUUUUAAUAAAAGUUCACCACGACUCCUCCUUCUCUCACAAGUCGAAACUCAGAGUCGGAAAGUCGGAACAGACCUGGUUUCGUCAAACAAAGUUUAAUCAUAUCCUCACUUCUUGUUCUAAUAAACAAGAUUUUGUAAAAAAACAAUGAAGAUAGAGGAAUAAACCUUGCGAGACUCAUCAGUGUUCUUCCCAUCUUUCCCUGAAGAGACGAAGUGAUC
>monomer1
GGAAGAGAUUGAAGACGAGUGAACUAAUUUUUUUAAUAAAAGUUCACCACGACUCCUCCUUCUCUCACAAGUCGAAACUCAGAGUCGGAAAGUCGGAACAGACCUGGUUUCGUCAAACAAAGUUUAAUCAUAUCCUCACUUCUUGUUCUAAUAAACAAGAUUUUGUAAAAAAACAAUGAAGAUAGAGGAAUAAACCUUGCGAGACUCAUCAGUGUUCUUCCCAUCUUUCCCUGAAGAGACGAAGUGAUC

5'-GGAAGAGAUUGAAGACGAGUGAACUAAUUUUUUUAAUAAAAGUUCACCACGACUCCUCCUUCUCUCACAAGUCGAAACUCAGAGUCGGAAAGUCGGAACAGACCUGGUUUCGUCAAACAAAGUUUAAUCAUAUCC       UUGUUCUAAUAAACAAGAUUUUGUAAAAAAACAAUGAAGAUAGAGGAAUAAACCUUGCGAGACUCAUCAGUGUUCUUCCCAUCUUUCCCUGAAGAGACGAAGUGAUC-3'
                                                                                                                                          UCACUUC
                                                                                                                                          AGUGAAG
                                                                                                                                     3'-CU       CAGAGAAGUCCCUUUCUACCCUUCUUGUGACUACUCAGAGCGUUCCAAAUAAGGAGAUAGAAGUAACAAAAAAAUGUUUUAGAACAAAUAAUCUUGUUCUUCACUCCUAUACUAAUUUGAAACAAACUGCUUUGGUCCAGACAAGGCUGAAAGGCUGAGACUCAAAGCUGAACACUCUCUUCCUCCUCAGCACCACUUGAAAAUAAUUUUUUUAAUCAAGUGAGCAGAAGUUAGAGAAGG-5'

positions(target)     : 136 -- 142
positions seed(target): 136 -- 142
positions with dangle(target): 136 -- 143
positions(ncRNA)      : 241 -- 247
positions seed(ncRNA) : 241 -- 247
positions with dangle(ncRNA): 241 -- 248
ED target need: 2.68466 kcal/mol
ED ncRNA  need: 1.81595 kcal/mol
hybrid energy : -11.7724 kcal/mol

energy: -7.27174 kcal/mol

                             5'-GGAAGAGAUUGAAGACGAGUGAACUAAUUUUUUUAAUAAAAGUUCACCACGACUCCUCCUUCUCUCACAAGUCGAAACUCAGAGUCGGAAAGUCGGAACAGACCUGGUUUCGUCAAACAAAGUUUAAUCAUAUCCUCACUUCUUGUUCUAAUAAACAAGAUUUUGUAAAAAAACAAUGAAGAUAGAGGAAUAAACCUUGCGAGACUCA     G       CAUCUUUCCCUGAAGAGACGAAGUGAUC-3'
                                                                                                                                                                                                                                                UCAGU UUCUUCC
                                                                                                                                                                                                                                                AGUUA GAGAAGG
3'-CUAGUGAAGCAGAGAAGUCCCUUUCUACCCUUCUUGUGACUACUCAGAGCGUUCCAAAUAAGGAGAUAGAAGUAACAAAAAAAUGUUUUAGAACAAAUAAUCUUGUUCUUCACUCCUAUACUAAUUUGAAACAAACUGCUUUGGUCCAGACAAGGCUGAAAGGCUGAGACUCAAAGCUGAACACUCUCUUCCUCCUCAGCACCACUUGAAAAUAAUUUUUUUAAUCAAGUGAGCAGA             -5'

positions(target)     : 209 -- 221
positions seed(target): 215 -- 221
positions with dangle(target): 208 -- 222
positions(ncRNA)      : 1 -- 12
positions seed(ncRNA) : 1 -- 7
positions with dangle(ncRNA): 1 -- 13
ED target need: 3.55875 kcal/mol
ED ncRNA  need: 6.42555 kcal/mol
hybrid energy : -16.9581 kcal/mol

energy: -6.97379 kcal/mol

5'-GGAAGAGAUUGAAGACGAGUGAACUAAUUUUUUUAAUAAAAGUUCACCACGACUCCUCCUUCUCUCACAAGUCGAAACUCAGAGUCGGAAAGUCGGAACAGACCUGGUUUCGUCAAACAAAGUUUAAUCAUAUCCUCACUUCUUGUUCUAAUAA            AAAAAAACAAUGAAGAUAGAGGAAUAAACCUUGCGAGACUCAUCAGUGUUCUUCCCAUCUUUCCCUGAAGAGACGAAGUGAUC-3'
                                                                                                                                                             ACAAGAUUUUGU
                                                                                                                                                             UGUUUUAGAACA
                                                                       3'-CUAGUGAAGCAGAGAAGUCCCUUUCUACCCUUCUUGUGACUACUCAGAGCGUUCCAAAUAAGGAGAUAGAAGUAACAAAAAAA            AAUAAUCUUGUUCUUCACUCCUAUACUAAUUUGAAACAAACUGCUUUGGUCCAGACAAGGCUGAAAGGCUGAGACUCAAAGCUGAACACUCUCUUCCUCCUCAGCACCACUUGAAAAUAAUUUUUUUAAUCAAGUGAGCAGAAGUUAGAGAAGG-5'

positions(target)     : 155 -- 166
positions seed(target): 160 -- 166
positions with dangle(target): 154 -- 167
positions(ncRNA)      : 155 -- 166
positions seed(ncRNA) : 155 -- 161
positions with dangle(ncRNA): 154 -- 167
ED target need: 5.76947 kcal/mol
ED ncRNA  need: 6.36718 kcal/mol
hybrid energy : -15.8215 kcal/mol

energy: -3.68482 kcal/mol

5'-GGAAGAGAUUGAAGACGAGUGAACUAAUUUUUUUAAUAAAAGUUCACCACGACUCCUCCUUCUCUCACAAGUCGAAACUCAGAGUCGGAAAGUCGGAACAGACCUGG       AAACAAAGUUUAAUCAUAUCCUCACUUCUUGUUCUAAUAAACAAGAUUUUGUAAAAAAACAAUGAAGAUAGAGGAAUAAACCUUGCGAGACUCAUCAGUGUUCUUCCCAUCUUUCCCUGAAGAGACGAAGUGAUC-3'
                                                                                                              UUUCGUC
                                                                                                              GAAGCAG
                                                                                                      3'-CUAGU       AGAAGUCCCUUUCUACCCUUCUUGUGACUACUCAGAGCGUUCCAAAUAAGGAGAUAGAAGUAACAAAAAAAUGUUUUAGAACAAAUAAUCUUGUUCUUCACUCCUAUACUAAUUUGAAACAAACUGCUUUGGUCCAGACAAGGCUGAAAGGCUGAGACUCAAAGCUGAACACUCUCUUCCUCCUCAGCACCACUUGAAAAUAAUUUUUUUAAUCAAGUGAGCAGAAGUUAGAGAAGG-5'

positions(target)     : 108 -- 114
positions seed(target): 108 -- 114
positions with dangle(target): 108 -- 115
positions(ncRNA)      : 238 -- 244
positions seed(ncRNA) : 238 -- 244
positions with dangle(ncRNA): 237 -- 245
ED target need: 3.72051 kcal/mol
ED ncRNA  need: 3.83831 kcal/mol
hybrid energy : -11.1369 kcal/mol

energy: -3.57812 kcal/mol

5'-GGAAGAGAUUGAAGACGAGUGAACUAAUUUUUUUAAUAAAAGUUCACCACGACUCCUCCUUCUCUCACAAGUCGAAACUCAGAGUCGGAAAGUCGGAACAGACCUGGUUUCGUCAAACAAAGUUUAAUCAUAUCCUCACUUCUUGUUCUAAUAAACAAGAUUUUGUAAAAAAACAAUGAAGAUAGAGGAAUAAAC        ACUCAUCAGUGUUCUUCCCAUCUUUCCCUGAAGAGACGAAGUGAUC-3'
                                                                                                                                                                                                      CUUGCGAG
                                                                                                                                                                                                      GAGCGUUC
                                                                                                                                                     3'-CUAGUGAAGCAGAGAAGUCCCUUUCUACCCUUCUUGUGACUACUCA        CAAAUAAGGAGAUAGAAGUAACAAAAAAAUGUUUUAGAACAAAUAAUCUUGUUCUUCACUCCUAUACUAAUUUGAAACAAACUGCUUUGGUCCAGACAAGGCUGAAAGGCUGAGACUCAAAGCUGAACACUCUCUUCCUCCUCAGCACCACUUGAAAAUAAUUUUUUUAAUCAAGUGAGCAGAAGUUAGAGAAGG-5'

positions(target)     : 196 -- 203
positions seed(target): 197 -- 203
positions with dangle(target): 196 -- 204
positions(ncRNA)      : 196 -- 203
positions seed(ncRNA) : 196 -- 202
positions with dangle(ncRNA): 196 -- 204
ED target need: 5.81132 kcal/mol
ED ncRNA  need: 4.90444 kcal/mol
hybrid energy : -14.056 kcal/mol

energy: -3.34023 kcal/mol

                                                 5'-GGAAGAGAUUGAAGACGAGUGAACUAA        AUAAAAGUUCACCACGACUCCUCCUUCUCUCACAAGUCGAAACUCAGAGUCGGAAAGUCGGAACAGACCUGGUUUCGUCAAACAAAGUUUAAUCAUAUCCUCACUUCUUGUUCUAAUAAACAAGAUUUUGUAAAAAAACAAUGAAGAUAGAGGAAUAAACCUUGCGAGACUCAUCAGUGUUCUUCCCAUCUUUCCCUGAAGAGACGAAGUGAUC-3'
                                                                               UUUUUUUA
                                                                               AAAAAAAU
3'-CUAGUGAAGCAGAGAAGUCCCUUUCUACCCUUCUUGUGACUACUCAGAGCGUUCCAAAUAAGGAGAUAGAAGUAAC        GUUUUAGAACAAAUAAUCUUGUUCUUCACUCCUAUACUAAUUUGAAACAAACUGCUUUGGUCCAGACAAGGCUGAAAGGCUGAGACUCAAAGCUGAACACUCUCUUCCUCCUCAGCACCACUUGAAAAUAAUUUUUUUAAUCAAGUGAGCAGAAGUUAGAGAAGG-5'

positions(target)     : 28 -- 35
positions seed(target): 29 -- 35
positions with dangle(target): 27 -- 36
positions(ncRNA)      : 166 -- 173
positions seed(ncRNA) : 166 -- 172
positions with dangle(ncRNA): 166 -- 173
ED target need: 1.28325 kcal/mol
ED ncRNA  need: 1.47519 kcal/mol
hybrid energy : -4.64229 kcal/mol

energy: -1.88384 kcal/mol
