# Supplementary material for: Self-assembly Controls Self-cleavage of HHR from ASBVd (−): a Combined SANS and Modeling Study
Source: Sci Rep. 2016 Jul 26;6:30287. doi: 10.1038/srep30287 (PMC4960562; doi:10.1038/srep30287)
Supplement: Supplementary Methods [file srep30287-s2.zip › IntaRNA_Supp/viroid_dimer_45C/IntaRNA_result.csv]

target_name	target_region_len	target_hyb_len	target_start_pos	target_end_pos	target_seed_start_pos	target_seed_end_pos	target_ED	sRNA_name	sRNA_hyb_len	sRNA_start_pos	sRNA_end_pos	sRNA_seed_start_pos	sRNA_seed_end_pos	sRNA_ED	hybrid_energy	energy
monomer2	249	7	136	142	136	142	2.15029	monomer1	7	241	247	241	247	0.50050	-8.3	-5.60733
monomer2	249	13	209	221	215	221	1.77041	monomer1	12	1	12	1	7	4.27614	-10.4	-4.31473
monomer2	249	7	108	114	108	114	2.60067	monomer1	7	238	244	238	244	0.90543	-7.3	-3.77980
monomer2	249	8	196	203	197	203	3.28464	monomer1	8	196	203	196	202	3.07511	-9.1	-2.76959
monomer2	249	28	41	68	41	47	3.21671	monomer1	25	1	25	19	25	9.59134	-14.7	-1.92306
monomer2	249	12	1	12	1	7	3.91716	monomer1	13	209	221	215	221	5.51902	-10.4	-0.92509
