# Supplementary material for: Self-assembly Controls Self-cleavage of HHR from ASBVd (−): a Combined SANS and Modeling Study
Source: Sci Rep. 2016 Jul 26;6:30287. doi: 10.1038/srep30287 (PMC4960562; doi:10.1038/srep30287)
Supplement: Supplementary Methods [file srep30287-s2.zip › IntaRNA_Supp/viroid_dimer_45C/intarna_websrv_table.csv]

monomer2	249	7	136	142	136	142	2.15029	monomer1	7	241	247	241	247	0.50050	-8.3	-5.60733	_____________135_____143\n_____________|_______|\n5'-GGA...UAUCC_______UUGUU...AUC-3'\n______________UCACUUC\n______________|||||||\n______________AGUGAAG\n_________3'-CU_______CAGAG...AGG-5'\n_____________|_______|\n_____________248_____240\n
monomer2	249	13	209	221	215	221	1.77041	monomer1	12	1	12	1	7	4.27614	-10.4	-4.31473	_____________208___________222\n_____________|_____________|\n5'-GGA...ACUCA_____G_______CAUCU...AUC-3'\n______________UCAGU_UUCUUCC\n______________|||:|_:||||||\n______________AGUUA_GAGAAGG\n3'-CUA...GCAGA_____________-5'\n_____________|____________|\n_____________13___________1\n
monomer2	249	7	108	114	108	114	2.60067	monomer1	7	238	244	238	244	0.90543	-7.3	-3.77980	_____________107_____115\n_____________|_______|\n5'-GGA...CCUGG_______AAACA...AUC-3'\n______________UUUCGUC\n______________:||||||\n______________GAAGCAG\n______3'-CUAGU_______AGAAG...AGG-5'\n_____________|_______|\n_____________245_____237\n
monomer2	249	8	196	203	197	203	3.28464	monomer1	8	196	203	196	202	3.07511	-9.1	-2.76959	_____________195______204\n_____________|________|\n5'-GGA...UAAAC________ACUCA...AUC-3'\n______________CUUGCGAG\n______________||:||:||\n______________GAGCGUUC\n3'-CUA...ACUCA________CAAAU...AGG-5'\n_____________|________|\n_____________204______195\n
monomer2	249	28	41	68	41	47	3.21671	monomer1	25	1	25	19	25	9.59134	-14.7	-1.92306	_____________40___________________________69\n_____________|____________________________|\n5'-GGA...AUAAA_______CA__AC__C__CU_____CA_AAGUC...AUC-3'\n______________AGUUCAC__CG__UC_UC__UCUCU__C\n______________|||||||__||__||_||__|||||__|\n______________UCAAGUG__GC__AG_AG__AGAGA__G\n3'-CUA...UUUAA_______A_______A__UU_____AG_-5'\n_____________|___________________________|\n_____________26____________…
monomer2	249	12	1	12	1	7	3.91716	monomer1	13	209	221	215	221	5.51902	-10.4	-0.92509	______________1____________13\n______________|____________|\n___________5'-_____________AGACG...AUC-3'\n______________GGAAGAG_AUUGA\n______________||||||:_|:|||\n______________CCUUCUU_UGACU\n3'-CUA...UCUAC_______G_____ACUCA...AGG-5'\n_____________|_____________|\n_____________222___________208\n
