# Supplementary material for: Self-assembly Controls Self-cleavage of HHR from ASBVd (−): a Combined SANS and Modeling Study
Source: Sci Rep. 2016 Jul 26;6:30287. doi: 10.1038/srep30287 (PMC4960562; doi:10.1038/srep30287)
Supplement: Supplementary Methods [file srep30287-s2.zip › IntaRNA_Supp/viroid_dimer_45C/predictions.intarna]

-------------------------
INPUT 
-------------------------
number of base pairs in seed  : 7
max. number of unpaired bases in the seed region of seq. 1    : 0
max. number of unpaired bases in the seed region of seq. 2    : 0
max. number of unpaired bases in the seed region of both seq's: 0
RNAup used                                                    : true
RNAplfold used                                                : true
sliding window size                                           : 150
max. length of unpaired region                                : 150
max. distance of two paired bases                             : 150
weight for ED values of target RNA in energy                  : 1
weight for ED values of binding RNA in energy                 : 1
temperature                                                   : 45 Celsius
max. number of subopt. results                                : 5
Heuristic for hybridization end used                          : true

-------------------------
OUTPUT 
-------------------------
>monomer2
GGAAGAGAUUGAAGACGAGUGAACUAAUUUUUUUAAUAAAAGUUCACCACGACUCCUCCUUCUCUCACAAGUCGAAACUCAGAGUCGGAAAGUCGGAACAGACCUGGUUUCGUCAAACAAAGUUUAAUCAUAUCCUCACUUCUUGUUCUAAUAAACAAGAUUUUGUAAAAAAACAAUGAAGAUAGAGGAAUAAACCUUGCGAGACUCAUCAGUGUUCUUCCCAUCUUUCCCUGAAGAGACGAAGUGAUC
>monomer1
GGAAGAGAUUGAAGACGAGUGAACUAAUUUUUUUAAUAAAAGUUCACCACGACUCCUCCUUCUCUCACAAGUCGAAACUCAGAGUCGGAAAGUCGGAACAGACCUGGUUUCGUCAAACAAAGUUUAAUCAUAUCCUCACUUCUUGUUCUAAUAAACAAGAUUUUGUAAAAAAACAAUGAAGAUAGAGGAAUAAACCUUGCGAGACUCAUCAGUGUUCUUCCCAUCUUUCCCUGAAGAGACGAAGUGAUC

5'-GGAAGAGAUUGAAGACGAGUGAACUAAUUUUUUUAAUAAAAGUUCACCACGACUCCUCCUUCUCUCACAAGUCGAAACUCAGAGUCGGAAAGUCGGAACAGACCUGGUUUCGUCAAACAAAGUUUAAUCAUAUCC       UUGUUCUAAUAAACAAGAUUUUGUAAAAAAACAAUGAAGAUAGAGGAAUAAACCUUGCGAGACUCAUCAGUGUUCUUCCCAUCUUUCCCUGAAGAGACGAAGUGAUC-3'
                                                                                                                                          UCACUUC
                                                                                                                                          AGUGAAG
                                                                                                                                     3'-CU       CAGAGAAGUCCCUUUCUACCCUUCUUGUGACUACUCAGAGCGUUCCAAAUAAGGAGAUAGAAGUAACAAAAAAAUGUUUUAGAACAAAUAAUCUUGUUCUUCACUCCUAUACUAAUUUGAAACAAACUGCUUUGGUCCAGACAAGGCUGAAAGGCUGAGACUCAAAGCUGAACACUCUCUUCCUCCUCAGCACCACUUGAAAAUAAUUUUUUUAAUCAAGUGAGCAGAAGUUAGAGAAGG-5'

positions(target)     : 136 -- 142
positions seed(target): 136 -- 142
positions with dangle(target): 135 -- 143
positions(ncRNA)      : 241 -- 247
positions seed(ncRNA) : 241 -- 247
positions with dangle(ncRNA): 240 -- 248
ED target need: 2.15029 kcal/mol
ED ncRNA  need: 0.500497 kcal/mol
hybrid energy : -8.25812 kcal/mol

energy: -5.60733 kcal/mol

                             5'-GGAAGAGAUUGAAGACGAGUGAACUAAUUUUUUUAAUAAAAGUUCACCACGACUCCUCCUUCUCUCACAAGUCGAAACUCAGAGUCGGAAAGUCGGAACAGACCUGGUUUCGUCAAACAAAGUUUAAUCAUAUCCUCACUUCUUGUUCUAAUAAACAAGAUUUUGUAAAAAAACAAUGAAGAUAGAGGAAUAAACCUUGCGAGACUCA     G       CAUCUUUCCCUGAAGAGACGAAGUGAUC-3'
                                                                                                                                                                                                                                                UCAGU UUCUUCC
                                                                                                                                                                                                                                                AGUUA GAGAAGG
3'-CUAGUGAAGCAGAGAAGUCCCUUUCUACCCUUCUUGUGACUACUCAGAGCGUUCCAAAUAAGGAGAUAGAAGUAACAAAAAAAUGUUUUAGAACAAAUAAUCUUGUUCUUCACUCCUAUACUAAUUUGAAACAAACUGCUUUGGUCCAGACAAGGCUGAAAGGCUGAGACUCAAAGCUGAACACUCUCUUCCUCCUCAGCACCACUUGAAAAUAAUUUUUUUAAUCAAGUGAGCAGA             -5'

positions(target)     : 209 -- 221
positions seed(target): 215 -- 221
positions with dangle(target): 208 -- 222
positions(ncRNA)      : 1 -- 12
positions seed(ncRNA) : 1 -- 7
positions with dangle(ncRNA): 1 -- 13
ED target need: 1.77041 kcal/mol
ED ncRNA  need: 4.27614 kcal/mol
hybrid energy : -10.3613 kcal/mol

energy: -4.31473 kcal/mol

5'-GGAAGAGAUUGAAGACGAGUGAACUAAUUUUUUUAAUAAAAGUUCACCACGACUCCUCCUUCUCUCACAAGUCGAAACUCAGAGUCGGAAAGUCGGAACAGACCUGG       AAACAAAGUUUAAUCAUAUCCUCACUUCUUGUUCUAAUAAACAAGAUUUUGUAAAAAAACAAUGAAGAUAGAGGAAUAAACCUUGCGAGACUCAUCAGUGUUCUUCCCAUCUUUCCCUGAAGAGACGAAGUGAUC-3'
                                                                                                              UUUCGUC
                                                                                                              GAAGCAG
                                                                                                      3'-CUAGU       AGAAGUCCCUUUCUACCCUUCUUGUGACUACUCAGAGCGUUCCAAAUAAGGAGAUAGAAGUAACAAAAAAAUGUUUUAGAACAAAUAAUCUUGUUCUUCACUCCUAUACUAAUUUGAAACAAACUGCUUUGGUCCAGACAAGGCUGAAAGGCUGAGACUCAAAGCUGAACACUCUCUUCCUCCUCAGCACCACUUGAAAAUAAUUUUUUUAAUCAAGUGAGCAGAAGUUAGAGAAGG-5'

positions(target)     : 108 -- 114
positions seed(target): 108 -- 114
positions with dangle(target): 107 -- 115
positions(ncRNA)      : 238 -- 244
positions seed(ncRNA) : 238 -- 244
positions with dangle(ncRNA): 238 -- 245
ED target need: 2.60067 kcal/mol
ED ncRNA  need: 0.905426 kcal/mol
hybrid energy : -7.28589 kcal/mol

energy: -3.7798 kcal/mol

5'-GGAAGAGAUUGAAGACGAGUGAACUAAUUUUUUUAAUAAAAGUUCACCACGACUCCUCCUUCUCUCACAAGUCGAAACUCAGAGUCGGAAAGUCGGAACAGACCUGGUUUCGUCAAACAAAGUUUAAUCAUAUCCUCACUUCUUGUUCUAAUAAACAAGAUUUUGUAAAAAAACAAUGAAGAUAGAGGAAUAAAC        ACUCAUCAGUGUUCUUCCCAUCUUUCCCUGAAGAGACGAAGUGAUC-3'
                                                                                                                                                                                                      CUUGCGAG
                                                                                                                                                                                                      GAGCGUUC
                                                                                                                                                     3'-CUAGUGAAGCAGAGAAGUCCCUUUCUACCCUUCUUGUGACUACUCA        CAAAUAAGGAGAUAGAAGUAACAAAAAAAUGUUUUAGAACAAAUAAUCUUGUUCUUCACUCCUAUACUAAUUUGAAACAAACUGCUUUGGUCCAGACAAGGCUGAAAGGCUGAGACUCAAAGCUGAACACUCUCUUCCUCCUCAGCACCACUUGAAAAUAAUUUUUUUAAUCAAGUGAGCAGAAGUUAGAGAAGG-5'

positions(target)     : 196 -- 203
positions seed(target): 197 -- 203
positions with dangle(target): 196 -- 204
positions(ncRNA)      : 196 -- 203
positions seed(ncRNA) : 196 -- 202
positions with dangle(ncRNA): 196 -- 204
ED target need: 3.28464 kcal/mol
ED ncRNA  need: 3.07511 kcal/mol
hybrid energy : -9.12934 kcal/mol

energy: -2.76959 kcal/mol

                                                                                                                                                                                        5'-GGAAGAGAUUGAAGACGAGUGAACUAAUUUUUUUAAUAAA       CA  AC  C  CU     CA AAGUCGAAACUCAGAGUCGGAAAGUCGGAACAGACCUGGUUUCGUCAAACAAAGUUUAAUCAUAUCCUCACUUCUUGUUCUAAUAAACAAGAUUUUGUAAAAAAACAAUGAAGAUAGAGGAAUAAACCUUGCGAGACUCAUCAGUGUUCUUCCCAUCUUUCCCUGAAGAGACGAAGUGAUC-3'
                                                                                                                                                                                                                                   AGUUCAC  CG  UC UC  UCUCU  C
                                                                                                                                                                                                                                   UCAAGUG  GC  AG AG  AGAGA  G
3'-CUAGUGAAGCAGAGAAGUCCCUUUCUACCCUUCUUGUGACUACUCAGAGCGUUCCAAAUAAGGAGAUAGAAGUAACAAAAAAAUGUUUUAGAACAAAUAAUCUUGUUCUUCACUCCUAUACUAAUUUGAAACAAACUGCUUUGGUCCAGACAAGGCUGAAAGGCUGAGACUCAAAGCUGAACACUCUCUUCCUCCUCAGCACCACUUGAAAAUAAUUUUUUUAA       A       A  UU     AG -5'

positions(target)     : 41 -- 68
positions seed(target): 41 -- 47
positions with dangle(target): 40 -- 69
positions(ncRNA)      : 1 -- 25
positions seed(ncRNA) : 19 -- 25
positions with dangle(ncRNA): 1 -- 26
ED target need: 3.21671 kcal/mol
ED ncRNA  need: 9.59134 kcal/mol
hybrid energy : -14.7311 kcal/mol

energy: -1.92306 kcal/mol

                            5'-             AGACGAGUGAACUAAUUUUUUUAAUAAAAGUUCACCACGACUCCUCCUUCUCUCACAAGUCGAAACUCAGAGUCGGAAAGUCGGAACAGACCUGGUUUCGUCAAACAAAGUUUAAUCAUAUCCUCACUUCUUGUUCUAAUAAACAAGAUUUUGUAAAAAAACAAUGAAGAUAGAGGAAUAAACCUUGCGAGACUCAUCAGUGUUCUUCCCAUCUUUCCCUGAAGAGACGAAGUGAUC-3'
                               GGAAGAG AUUGA
                               CCUUCUU UGACU
3'-CUAGUGAAGCAGAGAAGUCCCUUUCUAC       G     ACUCAGAGCGUUCCAAAUAAGGAGAUAGAAGUAACAAAAAAAUGUUUUAGAACAAAUAAUCUUGUUCUUCACUCCUAUACUAAUUUGAAACAAACUGCUUUGGUCCAGACAAGGCUGAAAGGCUGAGACUCAAAGCUGAACACUCUCUUCCUCCUCAGCACCACUUGAAAAUAAUUUUUUUAAUCAAGUGAGCAGAAGUUAGAGAAGG-5'

positions(target)     : 1 -- 12
positions seed(target): 1 -- 7
positions with dangle(target): 1 -- 13
positions(ncRNA)      : 209 -- 221
positions seed(ncRNA) : 215 -- 221
positions with dangle(ncRNA): 208 -- 222
ED target need: 3.91716 kcal/mol
ED ncRNA  need: 5.51902 kcal/mol
hybrid energy : -10.3613 kcal/mol

energy: -0.925089 kcal/mol
